# Supplementary material for: Pancreatectomy with En Bloc Superior Mesenteric Vein and All Its Tributaries Resection without PV/SMV Reconstruction for “Low” Locally Advanced Pancreatic Head Cancer
Source: Cancers (Basel). 2024 Jun 15;16(12):2234. doi: 10.3390/cancers16122234 (PMC11202096; doi:10.3390/cancers16122234)
Supplement: Supplementary file 1 [file cancers-16-02234-s001.zip]

Archive with 2 entries (2 files):
- Table S1. Perioperative clinical and pathological data  .xlsx
- Table S2. Statistics.pdf
