# Supplementary material for: Pancreatectomy with En Bloc Superior Mesenteric Vein and All Its Tributaries Resection without PV/SMV Reconstruction for “Low” Locally Advanced Pancreatic Head Cancer
Source: Cancers (Basel). 2024 Jun 15;16(12):2234. doi: 10.3390/cancers16122234 (PMC11202096; doi:10.3390/cancers16122234)
Supplement: Supplementary file 1 [file cancers-16-02234-s001.zip › Table S1. Perioperative clinical and pathological data .xlsx]

## Sheet: Veins general
#	Gender	BMI	Age	Reconstruction, No-0,Yes-1	СА 19-9	NA Chemo	Adj Chemo	Histologic type, G	LN all	LN, involved	Perineural invasion	R-status	Tumor size, pathol, mm	Regression grade		UICC c stage	UICC p stage	cT/pT	POPF	LOS, days	Dindo-C	OP time, min	Blood loss, ml	Blood transfusion	Remarks	Comorbidity	Total DPE, yes-0, no-1	Readmissio yes-1, no -0n	DGE 0, Grade 1-3	OS	PFS	Time of follow-up	Live 1, Dead 0	relaps site	NA Chemo	Adj Chemo	NA ChT type	№	vein invasion
1	m	23	64	1	140/21	6	6	2	45	12	1	0	30	2		ycT4NxMo	pT4N0Mo	T4/T4		14	0	330	200	0		0	0	0	2	13	11	16	0	liver	6	6	GEMOX	1	1
2	f	24	44	1	410/72	6	10	3	29	11	1	0	40	3		cT4NxMo	pT4N2Mo	T4/T4		12	0	490	540	0		DM	0	0	0	21	15	31	0	local, liver	6	10	GEMOX	2	1
3	f	23	72	0	623/24	6	4	2	54	4	1	0	49	3		ycT4NxMo	pT4N2Mo	T4/T4	0	14	0	380	630	0	bowell edema, lymphorhea	After vertebral surgery	1	1	1	24	19	29	0	liver	6	4	GEMOX	3	1
4	f	22	69	0	15/19	6	6	2	27	0	1	0	65	3		ycT4NxMo	pT4N0Mo	T4/T4	0	13	0	375	230	0	bowell edema, lymphorhea		1	0	0	25	18	28	0	liver	6	6	GEMOX	4	1
5	m	22	70	1	295/59	6	6	2	19	0	1	0	40	3		cT4NxMo	pT4N0Mo	T4/T4		10	0	415	400	0		DM	0	0	2	27	18	31	0	liver	6	6	GEMOX	5	1
6	m	20	66	1	44/28	6	6	2	45	8	1	1	39	3		cT4NxMo	pT4N2Mo	T4/T4		17	2	490	650	0			0	0	2	12	6	14	0	local, liver	6	6	GEM	6	1
7	f	20	67	0	NS	6	6	2	37	2	1	0	25	3		ycT4NxMo	pT3N1Mo	T4/T3	0	9	2	550	250	0	bowell edema, lymphorhea		1	0	0	19	16	20	0	liver	6	6	GEM + erlotinib	7	1
8	m	22	64	0	432/40	6	4	3	82	0	1	0	6	2		ycT4NxMo	pT1N0Mo	T4/T1	0	14	2	310	200	0	bowell edema, lymphorhea	0	1	0	1	30	21	32	0	perit	6	4	FOLFIRINOX	8	1
9	f	18	57	0	319/23	12	5	1	23	2	1	1	50	2		ycT4NxMo	pT3N1Mo	T4/T3	0	9	0	370	250	0		0	1	0	0	25	25	28	0	0	12	5	FOLFIRINOX	9	1
10	f	21	61	0	582/64	12	4	2	53	0	1	0	45	3		ycT4NxMo	pT4N0Mo	T4/T4	0	12	0	320	300	0		0	1	0	0	30	14	32	1	perit	12	8	FOLFIRINOX	10	1
11	f	20	60	1	392/44	6	0	2	25	0	1	0	58	2		ycT4NxMo	pT4N0Mo	T4/T4		20	2	470	150	0	Postop pain0	0	0	0		19	11	21	0	perit	6	0	FOLFIRINOX	11	1
12	m	24	64	0	44/18	6	6	1	32	0	0	0	38	1		ycT4NxMo	pT3N0Mo	T4/T3	0	10	2	305	600	0	Mucinous DAC		1	0	0	60	60	62	1	0	6	6	FOLFIRINOX	12	0
13	m	24	66	0	193/17	6	8	2	21	0	1	0	33	3		ycT4NxMo	pT3N0Mo	T4/T3	B	23	2	450	350	0			1	0	3	29	19	31	1	liver	6	8	FOLFIRINOX	13	1
14	m	24	49	0	136/21	6	19	1	36	2	1	1	35	2		cT4NxMo	pT3N1Mo	T4/T4	A	16	3	435	330	0	bowell edema, lymphorhea		1	0	1	45	29	46	1	lung, brain	6	19	FOLFIRINOX	14	1
15	f	21	54	0	532/27	12	28	2	62	0	0	0	0	0		cT4NxMo	pT04N0Mo	T4/T0	0	14	2	410	250	0			1	0	2	57	21	59	0	local, perit	12	28	FOLFIRINOX	15	0
16	f	23	69	0	1212/38	12	1	1	31	0	1	0	19	0		cT4NxMo	pT04N0Mo	T4/T2	0	11	0	315	200	0			1	0	0	8	8	10	1	0	12	1	FOLFIRINOX	16	0
	f=9 (56%)			Reconstruction 5					38,8±17			К0 = 81%									D-C.3 = 6%				31% - bowel edema 2-3 days		5 TDPE -31%												3
		Vein and arterial resection
	Gender	BMI	Age	Reconstruction , yes-1, no -0	СА 19-9	NA Chemo	Adj Chemo	Histologic type, G	LN all	LN, involved	Perineural invasion	R-status	Tumor size, pathol, mm	Regression grade		UICC c stage	UICC p stage	cT/pT	POPF	LOS, days	Dindo-C	OP time, min	Blood loss, ml	Blood transfusion	Remarks	Comorbidity	Total DPE, yes-0, no-1	Readmissio yes-1, no -0n	DGE 0, Grade 1-3	OS	PFS	Time of follow-up	Live 1, Dead 0	relaps site	NA Chemo	Adj Chemo			vein invasion
17	f	19	71	1	645/79	6	0	3	38	0	1	0	38	3		ycT4NxMo	ypT4N1Mo	T4/T4		15	0	870	450	0	diarrhea		0	1	0	11	11	12	0	0	6	0	FOLFIRINOX		1
18	m	21	61	0	730/57	12	4	2	56	0	1	0	27	3		ycT4NxM1	ypT4N2M1	T4/T4		32	3	940	1200	5	Lymphorrhea		0	0	0	23	13	24	0	liver	12	4	FOLFIRINOX		1
19	m	21	59	0	374/59	6	6	2	51	1	1	0	51	2		ycT4NxMo	ypT4N1Mo	T4/T4		14	0	485	350	0			0	0	0	18	12	20	0	perit	6	6	FOLFIRINOX		1
